# Supplementary material for: 3-(3-Azabicyclo[2, 2, 1]heptan-2-yl)-1,2,4-oxadiazoles as Novel Potent DPP-4 Inhibitors to Treat T2DM
Source: Pharmaceuticals (Basel). 2025 Apr 28;18(5):642. doi: 10.3390/ph18050642 (PMC12114571; doi:10.3390/ph18050642)
Supplement: Supplementary file 1 [file pharmaceuticals-18-00642-s001.zip]

Archive with 497 entries (422 files):
- Docking images/
- Docking images/Fig4-3a+trelagliptin.png
- Docking images/Fig4-3b+trelagliptin.png
- Docking images/Fig4-9a+trelagliptin.png
- Docking images/Fig4-9b+trelagliptin.png
- Docking images/Fig5-3a.png
- Docking images/Fig5-3a_LID.png
- Docking images/Fig5-9a.png
- Docking images/Fig5-9aLID.png
- Docking images/SI_Neogliptin_3a.png
- Docking images/SI_Neogliptin_9a.png
- LCMS/
- LCMS/2a_LCMS.pdf
- LCMS/2b_LCMS.pdf
- LCMS/3a_LCMS.pdf
- LCMS/3b_LCMS.pdf
- LCMS/5a,b_LCMS.pdf
- LCMS/6a,b_LCMS.pdf
- LCMS/8a_LCMS.pdf
- LCMS/8b_LCMS.pdf
- LCMS/9a_LCMS.pdf
- LCMS/9b_LCMS.pdf
- NMR/
- NMR/2a_NMR/
- NMR/2a_NMR/1/
- NMR/2a_NMR/1/acqu
- NMR/2a_NMR/1/acqus
- NMR/2a_NMR/1/audita.txt
- NMR/2a_NMR/1/fid
- NMR/2a_NMR/1/format.temp
- NMR/2a_NMR/1/pdata/
- NMR/2a_NMR/1/pdata/1/
- NMR/2a_NMR/1/pdata/1/1i
- NMR/2a_NMR/1/pdata/1/auditp.txt
- NMR/2a_NMR/1/pdata/1/intrng
- NMR/2a_NMR/1/pdata/1/meta
- NMR/2a_NMR/1/pdata/1/meta.ext
- NMR/2a_NMR/1/pdata/1/outd
- NMR/2a_NMR/1/pdata/1/proc
- NMR/2a_NMR/1/pdata/1/procs
- NMR/2a_NMR/1/pdata/1/title
- NMR/2a_NMR/1/pulseprogram
- NMR/2a_NMR/1/scon
- NMR/2a_NMR/1/uxnmr.par
- NMR/2a_NMR/13/
- NMR/2a_NMR/13/acqu
- NMR/2a_NMR/13/acqus
- NMR/2a_NMR/13/audita.txt
- NMR/2a_NMR/13/cpdprg2
- NMR/2a_NMR/13/fid
- NMR/2a_NMR/13/format.temp
- NMR/2a_NMR/13/pdata/
- NMR/2a_NMR/13/pdata/1/
- NMR/2a_NMR/13/pdata/1/auditp.txt
- NMR/2a_NMR/13/pdata/1/curdat2
- NMR/2a_NMR/13/pdata/1/intrng
- NMR/2a_NMR/13/pdata/1/meta
- NMR/2a_NMR/13/pdata/1/meta.ext
- NMR/2a_NMR/13/pdata/1/outd
- NMR/2a_NMR/13/pdata/1/parm.txt
- NMR/2a_NMR/13/pdata/1/peaks
- NMR/2a_NMR/13/pdata/1/proc
- NMR/2a_NMR/13/pdata/1/procs
- NMR/2a_NMR/13/pdata/1/title
- NMR/2a_NMR/13/pulseprogram
- NMR/2a_NMR/13/scon
- NMR/2a_NMR/13/uxnmr.par
- NMR/2a_NMR/2a_NMR 13C alifatic region.pdf
- NMR/2a_NMR/2a_NMR 13C aromatic region.pdf
- NMR/2a_NMR/2a_NMR 13C.pdf
- NMR/2b_NMR/
- NMR/2b_NMR/1/
- NMR/2b_NMR/1/acqu
- NMR/2b_NMR/1/acqus
- NMR/2b_NMR/1/audita.txt
- NMR/2b_NMR/1/fid
- NMR/2b_NMR/1/format.temp
- NMR/2b_NMR/1/pdata/
- NMR/2b_NMR/1/pdata/1/
- NMR/2b_NMR/1/pdata/1/auditp.txt
- NMR/2b_NMR/1/pdata/1/intrng
- NMR/2b_NMR/1/pdata/1/meta
- NMR/2b_NMR/1/pdata/1/meta.ext
- NMR/2b_NMR/1/pdata/1/outd
- NMR/2b_NMR/1/pdata/1/proc
- NMR/2b_NMR/1/pdata/1/procs
- NMR/2b_NMR/1/pdata/1/title
- NMR/2b_NMR/1/pulseprogram
- NMR/2b_NMR/1/scon
- NMR/2b_NMR/1/uxnmr.par
- NMR/2b_NMR/14/
- NMR/2b_NMR/14/acqu
- NMR/2b_NMR/14/acqus
- NMR/2b_NMR/14/audita.txt
- NMR/2b_NMR/14/cpdprg2
- NMR/2b_NMR/14/fid
- NMR/2b_NMR/14/format.temp
- NMR/2b_NMR/14/pdata/
- NMR/2b_NMR/14/pdata/1/
- NMR/2b_NMR/14/pdata/1/1i
- NMR/2b_NMR/14/pdata/1/auditp.txt
- NMR/2b_NMR/14/pdata/1/curdat2
- NMR/2b_NMR/14/pdata/1/intrng
- NMR/2b_NMR/14/pdata/1/meta
- NMR/2b_NMR/14/pdata/1/meta.ext
- NMR/2b_NMR/14/pdata/1/outd
- NMR/2b_NMR/14/pdata/1/parm.txt
- NMR/2b_NMR/14/pdata/1/peaks
- NMR/2b_NMR/14/pdata/1/proc
- NMR/2b_NMR/14/pdata/1/procs
- NMR/2b_NMR/14/pdata/1/title
- NMR/2b_NMR/14/pulseprogram
- NMR/2b_NMR/14/scon
- NMR/2b_NMR/14/uxnmr.par
- NMR/2b_NMR/2b_COSY alifatic region.pdf
- NMR/2b_NMR/2b_COSY.pdf
- NMR/2b_NMR/2b_HSQC alifatic region.pdf
- NMR/2b_NMR/2b_HSQC aromatic region.pdf
- NMR/2b_NMR/2b_HSQC.pdf
- NMR/2b_NMR/2b_NMR 13C alifatic region.pdf
- NMR/2b_NMR/2b_NMR 13C aromatic region.pdf
- NMR/2b_NMR/2b_NMR 13C.pdf
- NMR/3a_NMR/
- NMR/3a_NMR/1/
- NMR/3a_NMR/1/acqu
- NMR/3a_NMR/1/acqus
- NMR/3a_NMR/1/audita.txt
- NMR/3a_NMR/1/fid
- NMR/3a_NMR/1/format.temp
- NMR/3a_NMR/1/pdata/
- NMR/3a_NMR/1/pdata/1/
- NMR/3a_NMR/1/pdata/1/auditp.txt
- NMR/3a_NMR/1/pdata/1/intrng
- NMR/3a_NMR/1/pdata/1/meta
- NMR/3a_NMR/1/pdata/1/meta.ext
- NMR/3a_NMR/1/pdata/1/outd
- NMR/3a_NMR/1/pdata/1/proc
- NMR/3a_NMR/1/pdata/1/procs
- NMR/3a_NMR/1/pdata/1/title
- NMR/3a_NMR/1/pulseprogram
- NMR/3a_NMR/1/scon
- NMR/3a_NMR/1/uxnmr.par
- NMR/3a_NMR/13/
- NMR/3a_NMR/13/acqu
- NMR/3a_NMR/13/acqus
- NMR/3a_NMR/13/audita.txt
- NMR/3a_NMR/13/cpdprg2
- NMR/3a_NMR/13/fid
- NMR/3a_NMR/13/format.temp
- NMR/3a_NMR/13/pdata/
- NMR/3a_NMR/13/pdata/1/
- NMR/3a_NMR/13/pdata/1/auditp.txt
- NMR/3a_NMR/13/pdata/1/intrng
- NMR/3a_NMR/13/pdata/1/meta
- NMR/3a_NMR/13/pdata/1/meta.ext
- NMR/3a_NMR/13/pdata/1/outd
- NMR/3a_NMR/13/pdata/1/parm.txt
- NMR/3a_NMR/13/pdata/1/peaks
- NMR/3a_NMR/13/pdata/1/proc
- NMR/3a_NMR/13/pdata/1/procs
- NMR/3a_NMR/13/pdata/1/title
- NMR/3a_NMR/13/pulseprogram
- NMR/3a_NMR/13/scon
- NMR/3a_NMR/13/uxnmr.par
- NMR/3a_NMR/3a_COSY alifatic region.pdf
- NMR/3a_NMR/3a_HSQC.pdf
- NMR/3a_NMR/3a_NMR 13C alifatic region.pdf
- NMR/3a_NMR/3a_NMR 13C aromatic region.pdf
- NMR/3a_NMR/3a_NMR 13C.pdf
- NMR/3b_NMR/
- NMR/3b_NMR/1/
- NMR/3b_NMR/1/acqu
- NMR/3b_NMR/1/acqus
- NMR/3b_NMR/1/audita.txt
- NMR/3b_NMR/1/fid
- NMR/3b_NMR/1/format.temp
- NMR/3b_NMR/1/pdata/
- NMR/3b_NMR/1/pdata/1/
- NMR/3b_NMR/1/pdata/1/auditp.txt
- NMR/3b_NMR/1/pdata/1/intrng
- NMR/3b_NMR/1/pdata/1/meta
- NMR/3b_NMR/1/pdata/1/meta.ext
- NMR/3b_NMR/1/pdata/1/outd
- NMR/3b_NMR/1/pdata/1/proc
- NMR/3b_NMR/1/pdata/1/procs
- NMR/3b_NMR/1/pdata/1/title
- NMR/3b_NMR/1/pulseprogram
- NMR/3b_NMR/1/scon
- NMR/3b_NMR/1/uxnmr.par
- NMR/3b_NMR/14/
- NMR/3b_NMR/14/acqu
- NMR/3b_NMR/14/acqus
- NMR/3b_NMR/14/audita.txt
- NMR/3b_NMR/14/cpdprg2
- NMR/3b_NMR/14/fid
- NMR/3b_NMR/14/format.temp
- NMR/3b_NMR/14/pdata/
- NMR/3b_NMR/14/pdata/1/
- NMR/3b_NMR/14/pdata/1/auditp.txt
- NMR/3b_NMR/14/pdata/1/intrng
- NMR/3b_NMR/14/pdata/1/meta
- NMR/3b_NMR/14/pdata/1/meta.ext
- NMR/3b_NMR/14/pdata/1/outd
- NMR/3b_NMR/14/pdata/1/parm.txt
- NMR/3b_NMR/14/pdata/1/peaks
- NMR/3b_NMR/14/pdata/1/proc
- NMR/3b_NMR/14/pdata/1/procs
- NMR/3b_NMR/14/pdata/1/title
- NMR/3b_NMR/14/pulseprogram
- NMR/3b_NMR/14/scon
- NMR/3b_NMR/14/uxnmr.par
- NMR/3b_NMR/3b_COSY alifatic region.pdf
- NMR/3b_NMR/3b_HSQC alifatic region.pdf
- NMR/3b_NMR/3b_HSQC all.pdf
- NMR/3b_NMR/3b_NMR 13C alifatic region.pdf
- NMR/3b_NMR/3b_NMR 13C aromatic region.pdf
- NMR/3b_NMR/3b_NMR 13C.pdf
- NMR/3b_NMR/3b_NOESY alifatic region.pdf
- NMR/3b_NMR/3b_NOESY all.pdf
- NMR/5a,b_NMR/
- NMR/5a,b_NMR/1/
- NMR/5a,b_NMR/1/acqu
- NMR/5a,b_NMR/1/acqus
- NMR/5a,b_NMR/1/audita.txt
- NMR/5a,b_NMR/1/fid
- NMR/5a,b_NMR/1/format.temp
- NMR/5a,b_NMR/1/pdata/
- NMR/5a,b_NMR/1/pdata/1/
- NMR/5a,b_NMR/1/pdata/1/auditp.txt
- NMR/5a,b_NMR/1/pdata/1/intrng
- NMR/5a,b_NMR/1/pdata/1/meta
- NMR/5a,b_NMR/1/pdata/1/meta.ext
- NMR/5a,b_NMR/1/pdata/1/outd
- NMR/5a,b_NMR/1/pdata/1/proc
- NMR/5a,b_NMR/1/pdata/1/procs
- NMR/5a,b_NMR/1/pdata/1/title
- NMR/5a,b_NMR/1/pulseprogram
- NMR/5a,b_NMR/1/scon
- NMR/5a,b_NMR/1/uxnmr.par
- NMR/5a,b_NMR/13/
- NMR/5a,b_NMR/13/acqu
- NMR/5a,b_NMR/13/acqus
- NMR/5a,b_NMR/13/audita.txt
- NMR/5a,b_NMR/13/cpdprg2
- NMR/5a,b_NMR/13/format.temp
- NMR/5a,b_NMR/13/pdata/
- NMR/5a,b_NMR/13/pdata/1/
- NMR/5a,b_NMR/13/pdata/1/auditp.txt
- NMR/5a,b_NMR/13/pdata/1/intrng
- NMR/5a,b_NMR/13/pdata/1/meta
- NMR/5a,b_NMR/13/pdata/1/meta.ext
- NMR/5a,b_NMR/13/pdata/1/outd
- NMR/5a,b_NMR/13/pdata/1/parm.txt
- NMR/5a,b_NMR/13/pdata/1/peaks
- NMR/5a,b_NMR/13/pdata/1/proc
- NMR/5a,b_NMR/13/pdata/1/procs
- NMR/5a,b_NMR/13/pdata/1/title
- NMR/5a,b_NMR/13/pulseprogram
- NMR/5a,b_NMR/13/scon
- NMR/5a,b_NMR/13/uxnmr.par
- NMR/5a,b_NMR/5a,b_NMR 13C.pdf
- NMR/6a,b_NMR/
- NMR/6a,b_NMR/1/
- NMR/6a,b_NMR/1/acqu
- NMR/6a,b_NMR/1/acqus
- NMR/6a,b_NMR/1/audita.txt
- NMR/6a,b_NMR/1/format.temp
- NMR/6a,b_NMR/1/pdata/
- NMR/6a,b_NMR/1/pdata/1/
- NMR/6a,b_NMR/1/pdata/1/auditp.txt
- NMR/6a,b_NMR/1/pdata/1/intrng
- NMR/6a,b_NMR/1/pdata/1/meta
- NMR/6a,b_NMR/1/pdata/1/meta.ext
- NMR/6a,b_NMR/1/pdata/1/outd
- NMR/6a,b_NMR/1/pdata/1/proc
- NMR/6a,b_NMR/1/pdata/1/procs
- NMR/6a,b_NMR/1/pdata/1/title
- NMR/6a,b_NMR/1/pulseprogram
- NMR/6a,b_NMR/1/scon
- NMR/6a,b_NMR/1/uxnmr.par
- NMR/6a,b_NMR/13/
- NMR/6a,b_NMR/13/acqu
- NMR/6a,b_NMR/13/acqus
- NMR/6a,b_NMR/13/audita.txt
- NMR/6a,b_NMR/13/cpdprg2
- NMR/6a,b_NMR/13/fid
- NMR/6a,b_NMR/13/format.temp
- NMR/6a,b_NMR/13/pdata/
- NMR/6a,b_NMR/13/pdata/1/
- NMR/6a,b_NMR/13/pdata/1/auditp.txt
- NMR/6a,b_NMR/13/pdata/1/intrng
- NMR/6a,b_NMR/13/pdata/1/meta
- NMR/6a,b_NMR/13/pdata/1/meta.ext
- NMR/6a,b_NMR/13/pdata/1/outd
- NMR/6a,b_NMR/13/pdata/1/parm.txt
- NMR/6a,b_NMR/13/pdata/1/peaks
- NMR/6a,b_NMR/13/pdata/1/proc
- NMR/6a,b_NMR/13/pdata/1/procs
- NMR/6a,b_NMR/13/pdata/1/title
- NMR/6a,b_NMR/13/pulseprogram
[truncated: 197 more entries]
