# Supplementary material for: 3-(3-Azabicyclo[2, 2, 1]heptan-2-yl)-1,2,4-oxadiazoles as Novel Potent DPP-4 Inhibitors to Treat T2DM
Source: Pharmaceuticals (Basel). 2025 Apr 28;18(5):642. doi: 10.3390/ph18050642 (PMC12114571; doi:10.3390/ph18050642)
Supplement: Supplementary file 1 [file pharmaceuticals-18-00642-s001.zip › NMR/2a_NMR/1/pdata/1/auditp.txt]

##TITLE= Audit trail, XWIN-NMR		Version 3.5
##JCAMPDX= 5.01
##ORIGIN= Bruker BioSpin GmbH
##OWNER= nmr_user
$$ D:/data/Dsh/22_11_16-4/12/1/pdata/1/auditp.txt
##AUDIT TRAIL=  $$ (NUMBER, WHEN, WHO, WHERE, WHAT)
(   1,<2022-11-16 15:31:47.66 +0100>,<nmr_user>,<CSPE-NMR1>,
      <created by zg, POWCHK disabled, PULCHK disabled
       configuration hash MD5:
       F6 A7 21 63 AF 82 C3 60 96 B0 3B 05 B8 C1 E0 21
       data hash MD5: 32K
       3D CF 17 78 EB 3E 16 EF 03 DF E7 86 26 EE A3 A0>)
(   2,<2022-11-16 15:31:51.39 +0100>,<nmr_user>,<CSPE-NMR1>,
      <Start of raw data processing
       efp LB = 0.05 FT_mod = 6 PKNL = 1 PHC0 = 22500.01 PHC1 = -248.4425 SI = 32K 
       data hash MD5: 32K
       AF 3F 96 1C 18 87 CD D1 84 9E BA 88 01 8D B0 AD>)
(   3,<2022-11-16 15:31:52.22 +0100>,<nmr_user>,<CSPE-NMR1>,
      <apk 
       data hash MD5: 32K
       1E 91 DE A7 DB BA 82 BA 64 0F E0 A7 91 69 25 DB>)
(   4,<2022-11-16 15:31:52.43 +0100>,<nmr_user>,<CSPE-NMR1>,
      <abs ABSG = 5 
       data hash MD5: 32K
       A7 4F A4 DE 47 45 79 81 2A D4 CF E0 01 DD 62 19>)
##END=

$$ hash MD5
$$ 02 24 49 81 F1 0B 63 F6 19 A1 5C 1F 92 95 ED 9A
