# Supplementary material for: 3-(3-Azabicyclo[2, 2, 1]heptan-2-yl)-1,2,4-oxadiazoles as Novel Potent DPP-4 Inhibitors to Treat T2DM
Source: Pharmaceuticals (Basel). 2025 Apr 28;18(5):642. doi: 10.3390/ph18050642 (PMC12114571; doi:10.3390/ph18050642)
Supplement: Supplementary file 1 [file pharmaceuticals-18-00642-s001.zip › NMR/2a_NMR/1/pdata/1/intrng]

P 0
8.248925   7.932773
7.854260   7.538108
7.537407   7.338322
7.337621   7.104187
6.842012   6.461367
4.910748   4.720075
4.719374   4.544824
4.544123   4.292463
4.173993   3.862748
3.481402   3.168053
3.048883   2.817552
2.816851   2.272872
2.272171   2.040139
2.039438   1.878207
1.877506   0.986531
