# Supplementary material for: 3-(3-Azabicyclo[2, 2, 1]heptan-2-yl)-1,2,4-oxadiazoles as Novel Potent DPP-4 Inhibitors to Treat T2DM
Source: Pharmaceuticals (Basel). 2025 Apr 28;18(5):642. doi: 10.3390/ph18050642 (PMC12114571; doi:10.3390/ph18050642)
Supplement: Supplementary file 1 [file pharmaceuticals-18-00642-s001.zip › NMR/2a_NMR/1/pdata/1/outd]

##TITLE= Parameter file, XWIN-NMR		Version 3.5
##JCAMPDX= 5.0
##DATATYPE= Parameter Values
##ORIGIN= UXNMR, Bruker Analytische Messtechnik GmbH
##OWNER= root
$$ Tue Aug 16 14:49:49 2011 W. Europe Daylight Time (UT+2h)  nmr_user@CSPE-NMR1
$$ D:/data/dsh/11_08_16-1/01/1/pdata/1/outd
##$CURPLOT= <Acrobat Distiller>
##$CURPRIN= <$HP LaserJet 2200 Series PCL 5e>
##$DFORMAT= <normdp>
##$LAYOUT= <+/layouts.ATP/1D_hz.xwp>
##$LFORMAT= <normlp>
##$PFORMAT= <normpl>
##$SURQMSG= 1
##END=
