# Supplementary material for: 3-(3-Azabicyclo[2, 2, 1]heptan-2-yl)-1,2,4-oxadiazoles as Novel Potent DPP-4 Inhibitors to Treat T2DM
Source: Pharmaceuticals (Basel). 2025 Apr 28;18(5):642. doi: 10.3390/ph18050642 (PMC12114571; doi:10.3390/ph18050642)
Supplement: Supplementary file 1 [file pharmaceuticals-18-00642-s001.zip › NMR/2a_NMR/1/pulseprogram]

# 1 "C:/Bruker/XWIN-NMR35pl6/exp/stan/nmr/lists/pp/zg"
;zg
;avance-version (02/05/31)
;1D sequence


# 1 "C:/Bruker/XWIN-NMR35pl6/exp/stan/nmr/lists/pp/Avance.incl" 1
;Avance.incl
;
;avance-version (03/02/17)


;$Id: Avance1.incl,v 1.7.2.3 2003/02/25 14:48:47 ber Exp $
# 6 "C:/Bruker/XWIN-NMR35pl6/exp/stan/nmr/lists/pp/zg" 2


# 1 "mc_line 9 file C:/Bruker/XWIN-NMR35pl6/exp/stan/nmr/lists/pp/zg expanding definition part of mc command before ze"
define delay MCWRK
define delay MCREST
"MCWRK = 0.500000*30m"
"MCREST = 30m - 30m"
# 9 "C:/Bruker/XWIN-NMR35pl6/exp/stan/nmr/lists/pp/zg"
1 ze
# 1 "mc_line 9 file C:/Bruker/XWIN-NMR35pl6/exp/stan/nmr/lists/pp/zg expanding definition of mc command after ze"
# 10 "C:/Bruker/XWIN-NMR35pl6/exp/stan/nmr/lists/pp/zg"
# 1 "mc_line 10 file C:/Bruker/XWIN-NMR35pl6/exp/stan/nmr/lists/pp/zg expanding start label for mc command"
2 MCWRK  * 2
LBLF0, MCREST
# 11 "C:/Bruker/XWIN-NMR35pl6/exp/stan/nmr/lists/pp/zg"
  d1
  p1 ph1
  go=2 ph31
# 1 "mc_line 14 file C:/Bruker/XWIN-NMR35pl6/exp/stan/nmr/lists/pp/zg expanding mc command in line"
  MCWRK wr #0
  MCWRK zd 
  lo to LBLF0 times td0

# 15 "C:/Bruker/XWIN-NMR35pl6/exp/stan/nmr/lists/pp/zg"
exit


ph1=0 2 2 0 1 3 3 1
ph31=0 2 2 0 1 3 3 1


;pl1 : f1 channel - power level for pulse (default)
;p1 : f1 channel -  high power pulse
;d1 : relaxation delay; 1-5 * T1
;NS: 1 * n, total number of scans: NS * TD0


;$Id: zg,v 1.7 2002/06/12 09:05:19 ber Exp $
