# Supplementary material for: 3-(3-Azabicyclo[2, 2, 1]heptan-2-yl)-1,2,4-oxadiazoles as Novel Potent DPP-4 Inhibitors to Treat T2DM
Source: Pharmaceuticals (Basel). 2025 Apr 28;18(5):642. doi: 10.3390/ph18050642 (PMC12114571; doi:10.3390/ph18050642)
Supplement: Supplementary file 1 [file pharmaceuticals-18-00642-s001.zip › NMR/2a_NMR/13/pdata/1/auditp.txt]

##TITLE= Audit trail, XWIN-NMR		Version 3.5
##JCAMPDX= 5.01
##ORIGIN= Bruker BioSpin GmbH
##OWNER= nmr_user
$$ D:/data/SHS/nmr/ulz-515/13/pdata/1/auditp.txt
##AUDIT TRAIL=  $$ (NUMBER, WHEN, WHO, WHERE, WHAT)
(   1,<2022-11-18 10:04:30.46 +0100>,<nmr_user>,<CSPE-NMR1>,
      <continue with go, POWCHK disabled, PULCHK disabled
       configuration hash MD5:
       F6 A7 21 63 AF 82 C3 60 96 B0 3B 05 B8 C1 E0 21
       data hash MD5: 32K
       87 80 7F 01 40 84 DC 19 F2 46 2E 22 E3 6B 0B 99>)
(   2,<2022-11-18 11:28:17.02 +0100>,<nmr_user>,<CSPE-NMR1>,
      <Start of raw data processing
       efp BC_mod = 2 LB = 0.1 FT_mod = 6 PKNL = 1 PHC0 = 689.1866 PHC1 = 17.85191 SI = 32K 
       data hash MD5: 32K
       0A D6 2E 2B 04 68 08 15 BF F1 20 9B 29 71 A5 79>)
(   3,<2022-11-18 11:28:19.16 +0100>,<nmr_user>,<CSPE-NMR1>,
      <abs ABSG = 5 
       data hash MD5: 32K
       E4 97 01 59 A7 38 25 92 F5 5A E4 5C EA C3 10 18>)
##END=

$$ hash MD5
$$ 5C F3 69 9B 3A 98 20 C7 4C 72 08 72 DE 2A D0 C5
