# Supplementary material for: 3-(3-Azabicyclo[2, 2, 1]heptan-2-yl)-1,2,4-oxadiazoles as Novel Potent DPP-4 Inhibitors to Treat T2DM
Source: Pharmaceuticals (Basel). 2025 Apr 28;18(5):642. doi: 10.3390/ph18050642 (PMC12114571; doi:10.3390/ph18050642)
Supplement: Supplementary file 1 [file pharmaceuticals-18-00642-s001.zip › NMR/2b_NMR/1/pdata/1/auditp.txt]

##TITLE= Audit trail, XWIN-NMR		Version 3.5
##JCAMPDX= 5.01
##ORIGIN= Bruker BioSpin GmbH
##OWNER= nmr_user
$$ D:/data/Dsh/23_05_02-1/03/1/pdata/1/auditp.txt
##AUDIT TRAIL=  $$ (NUMBER, WHEN, WHO, WHERE, WHAT)
(   1,<2023-05-02 11:09:45.54 +0100>,<nmr_user>,<CSPE-NMR1>,
      <created by zg, POWCHK disabled, PULCHK disabled
       configuration hash MD5:
       CE 12 E6 0D A3 2A 44 6D E5 1A 37 16 FA 10 9E BA
       data hash MD5: 32K
       6B 23 90 64 77 98 BA 18 8E 01 D6 E5 94 53 0F 80>)
(   2,<2023-05-02 11:09:51.99 +0100>,<nmr_user>,<CSPE-NMR1>,
      <Start of raw data processing
       efp LB = 0.05 FT_mod = 6 PKNL = 1 PHC0 = 33231.56 PHC1 = -248.5457 SI = 32K 
       data hash MD5: 32K
       B6 FB AE 04 B0 9E 42 23 48 91 69 A7 09 E4 2B 90>)
(   3,<2023-05-02 11:09:52.95 +0100>,<nmr_user>,<CSPE-NMR1>,
      <apk 
       data hash MD5: 32K
       1D 41 5B 64 54 F9 DF A7 3C B0 40 F3 EC C5 4B 96>)
(   4,<2023-05-02 11:09:53.16 +0100>,<nmr_user>,<CSPE-NMR1>,
      <abs ABSG = 5 
       data hash MD5: 32K
       45 63 EB 96 2A D2 56 84 B3 CB A9 E6 CE 3F 4C 82>)
(   5,<2023-05-02 11:10:04.55 +0100>,<nmr_user>,<CSPE-NMR1>,
      <pk PHC0 = 1.910606 PHC1 = -1.687501 
       data hash MD5: 32K
       BB 66 68 91 FA A2 28 F9 88 7F 2D 6A D1 AD 89 AC>)
(   6,<2023-05-02 11:10:06.23 +0100>,<nmr_user>,<CSPE-NMR1>,
      <abs ABSG = 5 
       data hash MD5: 32K
       70 01 94 25 09 1D 0C 37 33 1B E7 50 7A 5A B1 61>)
##END=

$$ hash MD5
$$ 83 FB 93 D0 85 1C AE F1 59 04 0F 81 40 2D F0 3B
