# Supplementary material for: 3-(3-Azabicyclo[2, 2, 1]heptan-2-yl)-1,2,4-oxadiazoles as Novel Potent DPP-4 Inhibitors to Treat T2DM
Source: Pharmaceuticals (Basel). 2025 Apr 28;18(5):642. doi: 10.3390/ph18050642 (PMC12114571; doi:10.3390/ph18050642)
Supplement: Supplementary file 1 [file pharmaceuticals-18-00642-s001.zip › NMR/2b_NMR/14/pdata/1/auditp.txt]

##TITLE= Audit trail, XWIN-NMR		Version 3.5
##JCAMPDX= 5.01
##ORIGIN= Bruker BioSpin GmbH
##OWNER= nmr_user
$$ D:/data/SHS/nmr/ULZ-534/14/pdata/1/auditp.txt
##AUDIT TRAIL=  $$ (NUMBER, WHEN, WHO, WHERE, WHAT)
(   1,<2023-05-03 07:09:25.05 +0100>,<nmr_user>,<CSPE-NMR1>,
      <continue with go, POWCHK disabled, PULCHK disabled
       configuration hash MD5:
       CE 12 E6 0D A3 2A 44 6D E5 1A 37 16 FA 10 9E BA
       data hash MD5: 32K
       04 24 82 0A 69 7E 7F 44 D5 35 13 6B 5C 27 3A 6E>)
(   2,<2023-05-03 10:10:47.92 +0100>,<nmr_user>,<CSPE-NMR1>,
      <Start of raw data processing
       efp BC_mod = 2 LB = 0.1 FT_mod = 6 PKNL = 1 PHC0 = 689.6982 PHC1 = 3.71149 SI = 32K 
       data hash MD5: 32K
       EE 81 34 9C D5 25 03 86 B9 F6 95 A1 9C DD EB 44>)
(   3,<2023-05-03 10:10:56.26 +0100>,<nmr_user>,<CSPE-NMR1>,
      <abs ABSG = 5 
       data hash MD5: 32K
       40 3B C3 FF 6F 17 E5 6E 56 78 63 2C 7D AE 3D 98>)
(   4,<2023-05-03 10:11:27.37 +0100>,<nmr_user>,<CSPE-NMR1>,
      <pk PHC0 = -10.91073 PHC1 = 13.81249 
       data hash MD5: 32K
       6E 6D 83 19 F7 95 7A 85 33 6B F3 EE BB 67 C0 D6>)
(   5,<2023-05-03 10:11:29.33 +0100>,<nmr_user>,<CSPE-NMR1>,
      <abs ABSG = 5 
       data hash MD5: 32K
       79 34 DB 1C C6 56 A8 FD 55 DE A9 FF 68 AC BA C9>)
##END=

$$ hash MD5
$$ EB E1 77 80 49 83 5E 09 11 5D A5 DC A7 91 9D 07
