# Supplementary material for: 3-(3-Azabicyclo[2, 2, 1]heptan-2-yl)-1,2,4-oxadiazoles as Novel Potent DPP-4 Inhibitors to Treat T2DM
Source: Pharmaceuticals (Basel). 2025 Apr 28;18(5):642. doi: 10.3390/ph18050642 (PMC12114571; doi:10.3390/ph18050642)
Supplement: Supplementary file 1 [file pharmaceuticals-18-00642-s001.zip › NMR/2b_NMR/14/pdata/1/curdat2]

##TITLE= Parameter file, XWIN-NMR		Version 3.5
##JCAMPDX= 5.0
##DATATYPE= Parameter Values
##ORIGIN= Bruker BioSpin GmbH
##OWNER= nmr_user
$$ Tue May  2 12:42:53 2023 W. Europe Standard Time (UT+1h)  nmr_user@CSPE-NMR1
$$ D:/data/SHS/nmr/ULZ-534/14/pdata/1/curdat2
##$DU2= <D:>
##$DU3= <D:>
##$EXPNO2= 13
##$EXPNO3= 14
##$NAME2= <ULZ-523>
##$NAME3= <ULZ-534>
##$PROCNO2= 1
##$PROCNO3= 2
##$TYPE= <nmr>
##$USER2= <SHS>
##$USER3= <SHS>
##END=
