# Supplementary material for: 3-(3-Azabicyclo[2, 2, 1]heptan-2-yl)-1,2,4-oxadiazoles as Novel Potent DPP-4 Inhibitors to Treat T2DM
Source: Pharmaceuticals (Basel). 2025 Apr 28;18(5):642. doi: 10.3390/ph18050642 (PMC12114571; doi:10.3390/ph18050642)
Supplement: Supplementary file 1 [file pharmaceuticals-18-00642-s001.zip › NMR/3a_NMR/1/audita.txt]

##TITLE= Audit trail, XWIN-NMR		Version 3.5
##JCAMPDX= 5.01
##ORIGIN= Bruker BioSpin GmbH
##OWNER= nmr_user
$$ D:/data/Dsh/23_03_28-5/01/1/audita.txt
##AUDIT TRAIL=  $$ (NUMBER, WHEN, WHO, WHERE, WHAT)
(   1,<2023-03-28 18:21:35.73 +0100>,<nmr_user>,<CSPE-NMR1>,
      <created by zg, POWCHK disabled, PULCHK disabled
       configuration hash MD5:
       F6 A7 21 63 AF 82 C3 60 96 B0 3B 05 B8 C1 E0 21
       data hash MD5: 32K
       5C 7E A5 B5 69 68 FD 48 41 E2 01 98 D8 9D 41 00>)
##END=

$$ hash MD5
$$ 21 50 F3 EE FA C8 00 A4 F1 41 81 D2 AC E0 78 AC
