# Supplementary material for: 3-(3-Azabicyclo[2, 2, 1]heptan-2-yl)-1,2,4-oxadiazoles as Novel Potent DPP-4 Inhibitors to Treat T2DM
Source: Pharmaceuticals (Basel). 2025 Apr 28;18(5):642. doi: 10.3390/ph18050642 (PMC12114571; doi:10.3390/ph18050642)
Supplement: Supplementary file 1 [file pharmaceuticals-18-00642-s001.zip › NMR/3a_NMR/1/pdata/1/auditp.txt]

##TITLE= Audit trail, XWIN-NMR		Version 3.5
##JCAMPDX= 5.01
##ORIGIN= Bruker BioSpin GmbH
##OWNER= nmr_user
$$ D:/data/Dsh/23_03_28-5/01/1/pdata/1/auditp.txt
##AUDIT TRAIL=  $$ (NUMBER, WHEN, WHO, WHERE, WHAT)
(   1,<2023-03-28 18:21:35.73 +0100>,<nmr_user>,<CSPE-NMR1>,
      <created by zg, POWCHK disabled, PULCHK disabled
       configuration hash MD5:
       F6 A7 21 63 AF 82 C3 60 96 B0 3B 05 B8 C1 E0 21
       data hash MD5: 32K
       5C 7E A5 B5 69 68 FD 48 41 E2 01 98 D8 9D 41 00>)
(   2,<2023-03-28 18:21:38.84 +0100>,<nmr_user>,<CSPE-NMR1>,
      <Start of raw data processing
       efp LB = 0.05 FT_mod = 6 PKNL = 1 PHC0 = 32578.38 PHC1 = -249.6436 SI = 32K 
       data hash MD5: 32K
       BF 7D A8 1E C8 17 7E 69 F0 22 F9 29 63 16 60 C7>)
(   3,<2023-03-28 18:21:39.89 +0100>,<nmr_user>,<CSPE-NMR1>,
      <apk 
       data hash MD5: 32K
       AA A4 FF A2 84 8C 1A C8 5E 50 42 EB 1E 66 77 78>)
(   4,<2023-03-28 18:21:40.17 +0100>,<nmr_user>,<CSPE-NMR1>,
      <abs ABSG = 5 
       data hash MD5: 32K
       EB EA E6 F1 6B ED 9F DC 3C 81 F6 2F 45 6E 3F 16>)
(   5,<2023-03-28 18:21:54.41 +0100>,<nmr_user>,<CSPE-NMR1>,
      <pk PHC0 = -0.6330847 PHC1 = 1.5125 
       data hash MD5: 32K
       C3 97 31 DD 3E 32 BE F2 DC FB 9C F0 C2 17 A6 85>)
(   6,<2023-03-28 18:21:56.24 +0100>,<nmr_user>,<CSPE-NMR1>,
      <abs ABSG = 5 
       data hash MD5: 32K
       6C AC 37 A4 D7 D4 3E 61 C4 A9 8A 10 95 3D 97 74>)
##END=

$$ hash MD5
$$ B0 D4 90 7E 02 A5 03 54 A4 65 85 5A 1E 2C DE 6F
