# Supplementary material for: 3-(3-Azabicyclo[2, 2, 1]heptan-2-yl)-1,2,4-oxadiazoles as Novel Potent DPP-4 Inhibitors to Treat T2DM
Source: Pharmaceuticals (Basel). 2025 Apr 28;18(5):642. doi: 10.3390/ph18050642 (PMC12114571; doi:10.3390/ph18050642)
Supplement: Supplementary file 1 [file pharmaceuticals-18-00642-s001.zip › NMR/3a_NMR/13/pdata/1/auditp.txt]

##TITLE= Audit trail, XWIN-NMR		Version 3.5
##JCAMPDX= 5.01
##ORIGIN= Bruker BioSpin GmbH
##OWNER= nmr_user
$$ D:/data/SHS/nmr/ULZ-520/13/pdata/1/auditp.txt
##AUDIT TRAIL=  $$ (NUMBER, WHEN, WHO, WHERE, WHAT)
(   1,<2023-03-29 08:10:50.53 +0100>,<nmr_user>,<CSPE-NMR1>,
      <created by zg, POWCHK disabled, PULCHK disabled
       configuration hash MD5:
       F6 A7 21 63 AF 82 C3 60 96 B0 3B 05 B8 C1 E0 21
       data hash MD5: 32K
       54 9D D5 89 12 3F EC 4E 3C 57 A1 1F 3E DE D5 12>)
(   2,<2023-03-29 10:02:52.30 +0100>,<nmr_user>,<CSPE-NMR1>,
      <Start of raw data processing
       efp BC_mod = 2 LB = 0.1 FT_mod = 6 PKNL = 1 PHC0 = 686.9866 PHC1 = 16.83919 SI = 32K 
       data hash MD5: 32K
       41 B1 89 C4 D0 7D 9A 3B 99 2C B0 A3 D9 B1 7B DA>)
(   3,<2023-03-29 10:03:04.66 +0100>,<nmr_user>,<CSPE-NMR1>,
      <pk PHC0 = -2.125 PHC1 = 0 
       data hash MD5: 32K
       DA 2C D6 05 F7 69 4C 81 83 91 93 F7 11 86 A4 42>)
(   4,<2023-03-29 10:03:06.62 +0100>,<nmr_user>,<CSPE-NMR1>,
      <abs ABSG = 5 
       data hash MD5: 32K
       6F 72 76 9D 45 2E 43 ED A5 25 84 38 77 EE 42 39>)
##END=

$$ hash MD5
$$ D3 73 27 6A 56 77 5F 7B 92 4E C2 CC 1A 5E 35 60
