# Supplementary material for: 3-(3-Azabicyclo[2, 2, 1]heptan-2-yl)-1,2,4-oxadiazoles as Novel Potent DPP-4 Inhibitors to Treat T2DM
Source: Pharmaceuticals (Basel). 2025 Apr 28;18(5):642. doi: 10.3390/ph18050642 (PMC12114571; doi:10.3390/ph18050642)
Supplement: Supplementary file 1 [file pharmaceuticals-18-00642-s001.zip › NMR/3a_NMR/13/pdata/1/parm.txt]

Current Data Parameters
NAME            ULZ-520                
EXPNO                13                
PROCNO                1                

F2 - Acquisition Parameters
Date_          20230328                
Time              19.04                
INSTRUM           spect                
PROBHD   5 mm Multinucl                
PULPROG            zgpg                
TD                32768                
SOLVENT            DMSO                
NS                24576                
DS                    0                
SWH           19083.969 Hz             
FIDRES         0.582397 Hz             
AQ            0.8585716 sec            
RG                16384                
DW               26.200 usec           
DE                 6.00 usec           
TE                  0.0 K              
D1           1.00000000 sec            
d11          0.03000000 sec            
DELTA        0.89999998 sec            
MCREST       0.00000000 sec            
MCWRK        0.01500000 sec            

======== CHANNEL f1 ========
NUC1                13C                
P1                 7.00 usec           
PL1               -3.00 dB             
SFO1        100.6223272 MHz            

======== CHANNEL f2 ========
CPDPRG2         waltz16                
NUC2                 1H                
PCPD2            100.00 usec           
PL2               -2.00 dB             
PL12              18.00 dB             
PL13              18.00 dB             
SFO2        400.1320000 MHz            

F2 - Processing parameters
SI                32768                
SF          100.6128102 MHz            
WDW                  EM                
SSB                   0                
LB                 0.10 Hz             
GB                    0                
PC                 0.80                

1D NMR plot parameters
CX                21.00 cm             
CY                50.00 cm             
F1P              60.774 ppm            
F1              6114.66 Hz             
F2P              21.961 ppm            
F2              2209.52 Hz             
PPMCM           1.84827 ppm/cm         
HZCM          185.95930 Hz/cm          
