# Supplementary material for: 3-(3-Azabicyclo[2, 2, 1]heptan-2-yl)-1,2,4-oxadiazoles as Novel Potent DPP-4 Inhibitors to Treat T2DM
Source: Pharmaceuticals (Basel). 2025 Apr 28;18(5):642. doi: 10.3390/ph18050642 (PMC12114571; doi:10.3390/ph18050642)
Supplement: Supplementary file 1 [file pharmaceuticals-18-00642-s001.zip › NMR/3b_NMR/1/pdata/1/auditp.txt]

##TITLE= Audit trail, XWIN-NMR		Version 3.5
##JCAMPDX= 5.01
##ORIGIN= Bruker BioSpin GmbH
##OWNER= nmr_user
$$ D:/data/Dsh/23_07_10-2/03/1/pdata/1/auditp.txt
##AUDIT TRAIL=  $$ (NUMBER, WHEN, WHO, WHERE, WHAT)
(   1,<2023-07-10 14:26:09.30 +0100>,<nmr_user>,<CSPE-NMR1>,
      <created by zg, POWCHK disabled, PULCHK disabled
       configuration hash MD5:
       CE 12 E6 0D A3 2A 44 6D E5 1A 37 16 FA 10 9E BA
       data hash MD5: 32K
       38 30 9C 4F F9 FC 91 45 1C 27 A5 40 12 79 C6 83>)
(   2,<2023-07-10 14:26:13.12 +0100>,<nmr_user>,<CSPE-NMR1>,
      <Start of raw data processing
       efp LB = 0.05 FT_mod = 6 PKNL = 1 PHC0 = 41622 PHC1 = -250.6946 SI = 32K 
       data hash MD5: 32K
       E8 8E 75 25 06 05 00 E4 BB 9A A2 AD F2 38 64 79>)
(   3,<2023-07-10 14:26:13.93 +0100>,<nmr_user>,<CSPE-NMR1>,
      <apk 
       data hash MD5: 32K
       F9 05 0A 31 F5 F2 22 AE 63 1A BC EB 72 5A A9 DF>)
(   4,<2023-07-10 14:26:14.04 +0100>,<nmr_user>,<CSPE-NMR1>,
      <abs ABSG = 5 
       data hash MD5: 32K
       01 48 DA 2A AF 00 CF EA 4D 2C CB 65 87 52 49 FF>)
##END=

$$ hash MD5
$$ 6A 18 83 2C 2A AB 4E 5E B9 D9 B3 1A 07 E6 31 01
