# Supplementary material for: 3-(3-Azabicyclo[2, 2, 1]heptan-2-yl)-1,2,4-oxadiazoles as Novel Potent DPP-4 Inhibitors to Treat T2DM
Source: Pharmaceuticals (Basel). 2025 Apr 28;18(5):642. doi: 10.3390/ph18050642 (PMC12114571; doi:10.3390/ph18050642)
Supplement: Supplementary file 1 [file pharmaceuticals-18-00642-s001.zip › NMR/3b_NMR/1/pdata/1/intrng]

P 0
8.452918   8.148683
8.147982   7.927166
7.876693   7.552129
7.551428   7.351642
7.350941   7.079653
5.009590   4.760033
4.759332   4.543423
4.542722   4.342936
3.585151   3.002618
2.924806   2.358396
2.357695   2.033831
2.033130   1.098693
