# Supplementary material for: 3-(3-Azabicyclo[2, 2, 1]heptan-2-yl)-1,2,4-oxadiazoles as Novel Potent DPP-4 Inhibitors to Treat T2DM
Source: Pharmaceuticals (Basel). 2025 Apr 28;18(5):642. doi: 10.3390/ph18050642 (PMC12114571; doi:10.3390/ph18050642)
Supplement: Supplementary file 1 [file pharmaceuticals-18-00642-s001.zip › NMR/3b_NMR/1/pdata/1/procs]

##TITLE= Parameter file, XWIN-NMR		Version 3.5
##JCAMPDX= 5.0
##DATATYPE= Parameter Values
##ORIGIN= UXNMR, Bruker Analytische Messtechnik GmbH
##OWNER= root
$$ Mon Jul 10 14:26:14 2023 W. Europe Standard Time (UT+1h)  nmr_user@CSPE-NMR1
$$ D:/data/Dsh/23_07_10-2/03/1/pdata/1/procs
##$ABSF1= 18.75977
##$ABSF2= -4.210707
##$ABSG= 5
##$ABSL= 3
##$ALPHA= 0
##$AQORDER= 0
##$ASSFAC= 0
##$ASSFACI= 0
##$ASSFACX= 0
##$ASSWID= 0
##$AUNMP= <proc_1d>
##$AZFE= 0.1
##$AZFW= 0.1
##$BCFW= 0
##$BC_mod= 0
##$BYTORDP= 0
##$COROFFS= 0
##$CY= 30
##$DATMOD= 1
##$DC= 0
##$DFILT= <>
##$DTYPP= 0
##$F1P= 18.7604710717577
##$F2P= -4.2100057422646
##$FCOR= 0.5
##$FTSIZE= 32768
##$FT_mod= 6
##$GAMMA= 0
##$GB= 0
##$INTBC= 1
##$INTSCL= 1
##$ISEN= 128
##$LB= 0.05
##$LEV0= 0
##$LPBIN= 0
##$MAXI= 10000
##$MC2= 0
##$MEAN= 0
##$ME_mod= 0
##$MI= 0
##$NCOEF= 0
##$NC_proc= -8
##$NLEV= 6
##$NOISF1= 8
##$NOISF2= 6
##$NSP= 0
##$NTH_PF= 0 
##$NTH_PI= 0
##$NZP= 0
##$OFFSET= 18.75977
##$PC= 1
##$PHC0= 41593.08
##$PHC1= -248.7933
##$PH_mod= 1
##$PKNL= yes
##$PPARMOD= 0
##$PSCAL= 0
##$PSIGN= 0
##$REVERSE= no
##$SF= 400.130002582091
##$SI= 32768
##$SIGF1= 2.55
##$SIGF2= 2.45
##$SINO= 400
##$SIOLD= 32768
##$SREGLST= <1H.CDCl3>
##$SSB= 0
##$STSI= 32768
##$STSR= 0
##$SW_p= 9191.17647058823
##$SYMM= 0
##$S_DEV= 0
##$T1D= 5 
##$TDeff= 32768
##$TDoff= 0
##$TI= <>
##$TILT= no
##$TM1= 0
##$TM2= 0
##$TOPLEV= 0
##$USERP1= <user>
##$USERP2= <user>
##$USERP3= <user>
##$USERP4= <user>
##$USERP5= <user>
##$WDW= 1
##$XDIM= 8192
##$YMAX_p= 478047506
##$YMIN_p= -269605
##END=
