# Supplementary material for: 3-(3-Azabicyclo[2, 2, 1]heptan-2-yl)-1,2,4-oxadiazoles as Novel Potent DPP-4 Inhibitors to Treat T2DM
Source: Pharmaceuticals (Basel). 2025 Apr 28;18(5):642. doi: 10.3390/ph18050642 (PMC12114571; doi:10.3390/ph18050642)
Supplement: Supplementary file 1 [file pharmaceuticals-18-00642-s001.zip › NMR/3b_NMR/14/audita.txt]

##TITLE= Audit trail, XWIN-NMR		Version 3.5
##JCAMPDX= 5.01
##ORIGIN= Bruker BioSpin GmbH
##OWNER= nmr_user
$$ D:/data/SHS/nmr/ULZ-555-1/14/audita.txt
##AUDIT TRAIL=  $$ (NUMBER, WHEN, WHO, WHERE, WHAT)
(   1,<2023-07-11 06:30:57.37 +0100>,<nmr_user>,<CSPE-NMR1>,
      <created by zg, POWCHK disabled, PULCHK disabled
       configuration hash MD5:
       CE 12 E6 0D A3 2A 44 6D E5 1A 37 16 FA 10 9E BA
       data hash MD5: 32K
       0B 66 22 6C B4 EC 0B E2 01 5E E4 F3 C2 CE 6C 34>)
##END=

$$ hash MD5
$$ 57 7D F1 7D 35 20 57 FB 5A B0 66 F9 61 10 FD 56
