# Supplementary material for: 3-(3-Azabicyclo[2, 2, 1]heptan-2-yl)-1,2,4-oxadiazoles as Novel Potent DPP-4 Inhibitors to Treat T2DM
Source: Pharmaceuticals (Basel). 2025 Apr 28;18(5):642. doi: 10.3390/ph18050642 (PMC12114571; doi:10.3390/ph18050642)
Supplement: Supplementary file 1 [file pharmaceuticals-18-00642-s001.zip › NMR/3b_NMR/14/pdata/1/auditp.txt]

##TITLE= Audit trail, XWIN-NMR		Version 3.5
##JCAMPDX= 5.01
##ORIGIN= Bruker BioSpin GmbH
##OWNER= nmr_user
$$ D:/data/SHS/nmr/ULZ-555-1/14/pdata/1/auditp.txt
##AUDIT TRAIL=  $$ (NUMBER, WHEN, WHO, WHERE, WHAT)
(   1,<2023-07-11 06:30:57.37 +0100>,<nmr_user>,<CSPE-NMR1>,
      <created by zg, POWCHK disabled, PULCHK disabled
       configuration hash MD5:
       CE 12 E6 0D A3 2A 44 6D E5 1A 37 16 FA 10 9E BA
       data hash MD5: 32K
       0B 66 22 6C B4 EC 0B E2 01 5E E4 F3 C2 CE 6C 34>)
(   2,<2023-07-11 10:01:43.35 +0100>,<nmr_user>,<CSPE-NMR1>,
      <Start of raw data processing
       efp BC_mod = 2 LB = 0.2 FT_mod = 6 PKNL = 1 PHC0 = 662.0023 PHC1 = 33.02151 SI = 32K 
       data hash MD5: 32K
       97 34 33 92 F2 78 19 46 31 09 71 F5 76 FB 19 1E>)
(   3,<2023-07-11 10:01:54.97 +0100>,<nmr_user>,<CSPE-NMR1>,
      <pk PHC0 = 13.76289 PHC1 = -15.625 
       data hash MD5: 32K
       F0 34 C9 B8 2D AF 64 F7 29 75 61 E9 B4 E1 79 4F>)
(   4,<2023-07-11 10:01:57.18 +0100>,<nmr_user>,<CSPE-NMR1>,
      <abs ABSG = 5 
       data hash MD5: 32K
       91 3F 92 EB 58 F9 11 78 66 65 5A 56 09 63 39 B5>)
##END=

$$ hash MD5
$$ D3 CC 24 D1 27 E5 AB AC 77 51 A8 BF CC 1D D1 CF
