# Supplementary material for: 3-(3-Azabicyclo[2, 2, 1]heptan-2-yl)-1,2,4-oxadiazoles as Novel Potent DPP-4 Inhibitors to Treat T2DM
Source: Pharmaceuticals (Basel). 2025 Apr 28;18(5):642. doi: 10.3390/ph18050642 (PMC12114571; doi:10.3390/ph18050642)
Supplement: Supplementary file 1 [file pharmaceuticals-18-00642-s001.zip › NMR/3b_NMR/14/pdata/1/intrng]

P 0
133.622189   133.059585
129.910225   129.011282
128.081762   127.555849
119.728313   118.859946
105.650979   104.990530
59.162753   58.190426
49.445601   48.925803
42.309089   41.507990
40.474511   38.737776
35.686260   34.665011
