# Supplementary material for: 3-(3-Azabicyclo[2, 2, 1]heptan-2-yl)-1,2,4-oxadiazoles as Novel Potent DPP-4 Inhibitors to Treat T2DM
Source: Pharmaceuticals (Basel). 2025 Apr 28;18(5):642. doi: 10.3390/ph18050642 (PMC12114571; doi:10.3390/ph18050642)
Supplement: Supplementary file 1 [file pharmaceuticals-18-00642-s001.zip › NMR/3b_NMR/14/pdata/1/meta]

##TITLE= UXNMR Metafile
##DATATYPE= UXNMR Metafile Objects
##ORIGIN= UXNMR, Bruker Analytische Messtechnik GmbH
##OWNER= nmr_user
##$MAGIC NUMBER= 0x8001
##$VERSION= <930315.0>
##$NUMBER OF OBJECTS= 18
##$NUMBER OF PICS= 7
##$ASPA SIZE= 32
##$TYPK= <INIT>
##$TYPNR= 0
##$TYPNAM= <survey>
##$ORIENT= 0
##$PAPER_FLG= 0
##$INIFIT= 0x1
##$EDGE_COL= 0
##$PAPER_FORMAT= 0
##$ARWIDTH= 274.85715
##$ARHEIGHT= 305
##$XHLOLEFT= 0
##$YHLOLEFT= 0
##$XHUPRIGHT= 1
##$YHUPRIGHT= 1
##$XLENGTH= 274.85715
##$YLENGTH= 305
##$REDUCTION= 1
##$NOARPRES= 0

##$TYPK= <LINE>
##$TYPNR= 6
##$TYPNAM= <alabel>
##$PICNUMB= 0
##$SOFTCLIP= 0
##$DISABLE= 0x1
##$SHADOW= 0
##$PLANENR= 0
##$MODIFY= 0
##$SATURATION= 0xff
##$HUE= 0x80
##$INTENSITY= 0xff
##$PENCOL= 0
##$XORIGIN= 0
##$YORIGIN= 0
##$ZORIGIN= 0
##$XSCALE= 10
##$YSCALE= 10
##$ZSCALE= 1
##$XLEAST= -3.4028235e+38
##$YLEAST= -3.4028235e+38
##$ZLEAST= 0
##$XHIGHEST= 3.4028235e+38
##$YHIGHEST= 3.4028235e+38
##$ZHIGHEST= 0
##$ANGLE1= 0
##$ANGLE2= 0
##$ANGLE3= 0
##$LIDIMS= 2
##$LIMARK= 0
##$LIFILE= 0
##$LIFONT= 0
##$LIMKSI= 0
##$LIZCOO= 0
##$LICELL= 0
##$LISLNT= 0

##$TYPK= <PIC>
##$TYPNR= 1
##$TYPNAM= <1spctrl>
##$PICNUMB= 1
##$SOFTCLIP= 0x1
##$DISABLE= 0
##$SHADOW= 0
##$PLANENR= 0x1
##$MODIFY= 0x1
##$SATURATION= 0xff
##$HUE= 0x80
##$INTENSITY= 0xff
##$PENCOL= 0
##$XORIGIN= 5
##$YORIGIN= 5
##$ZORIGIN= 0
##$XSCALE= 10
##$YSCALE= 10
##$ZSCALE= 1
##$XLEAST= 0
##$YLEAST= 0
##$ZLEAST= 0
##$XHIGHEST= 21
##$YHIGHEST= 30
##$ZHIGHEST= 0
##$ANGLE1= 0
##$ANGLE2= 0
##$ANGLE3= 0
##$PIC_ANZ= 2
##$PIC_PRJ= 0
##$PIC_CSC= 0
##$PIC_ZSL= 0

##$TYPK= <PIC>
##$TYPNR= 1
##$TYPNAM= <ypic>
##$PICNUMB= 2
##$SOFTCLIP= 0x1
##$DISABLE= 0x1
##$SHADOW= 0
##$PLANENR= 0x1
##$MODIFY= 0x1
##$SATURATION= 0xff
##$HUE= 0x80
##$INTENSITY= 0xff
##$PENCOL= 0
##$XORIGIN= 0
##$YORIGIN= 1
##$ZORIGIN= 0
##$XSCALE= 1
##$YSCALE= 1
##$ZSCALE= 1
##$XLEAST= 0
##$YLEAST= 0
##$ZLEAST= 0
##$XHIGHEST= 0.2
##$YHIGHEST= 14.3
##$ZHIGHEST= 0
##$ANGLE1= 0
##$ANGLE2= 0
##$ANGLE3= 0
##$PIC_ANZ= 1
##$PIC_PRJ= 0
##$PIC_CSC= 0
##$PIC_ZSL= 0

##$TYPK= <AXIS>
##$TYPNR= 4
##$TYPNAM= <yaxis>
##$PICNUMB= 2
##$SOFTCLIP= 0
##$DISABLE= 0
##$SHADOW= 0
##$PLANENR= 0x5
##$MODIFY= 0x1
##$SATURATION= 0
##$HUE= 0xdc
##$INTENSITY= 0xff
##$PENCOL= 0x1
##$XORIGIN= 0
##$YORIGIN= 1
##$ZORIGIN= 0
##$XSCALE= 1
##$YSCALE= 1
##$ZSCALE= 1
##$XLEAST= 0
##$YLEAST= -3.4028235e+38
##$ZLEAST= 0
##$XHIGHEST= 0.2
##$YHIGHEST= 3.4028235e+38
##$ZHIGHEST= 0
##$ANGLE1= 0
##$ANGLE2= 0
##$ANGLE3= 0
##$AXDLBL= 1
##$AXLABL= 0
##$AXFLAG= 4
##$AXFORM= 0
##$AXLDIR= 1
##$AXGRFLAG= 0
##$AXLTIC= 0.2
##$AXDTIC= 2
##$AXLIM1= 13.3
##$AXLIM2= -1
##$AXCELL= 0
##$AXGDIS= 0
##$AXGLEN= 0
##$AXLOOP= 0

##$TYPK= <PIC>
##$TYPNR= 1
##$TYPNAM= <region>
##$PICNUMB= 3
##$SOFTCLIP= 0
##$DISABLE= 0
##$SHADOW= 0
##$PLANENR= 0x1
##$MODIFY= 0x1
##$SATURATION= 0xff
##$HUE= 0x80
##$INTENSITY= 0xff
##$PENCOL= 0
##$XORIGIN= 35.322449
##$YORIGIN= 0
##$ZORIGIN= 0
##$XSCALE= -0.58441019
##$YSCALE= 1
##$ZSCALE= 1
##$XLEAST= -3.4028235e+38
##$YLEAST= -3.4028235e+38
##$ZLEAST= 0
##$XHIGHEST= 3.4028235e+38
##$YHIGHEST= 3.4028235e+38
##$ZHIGHEST= 0
##$ANGLE1= 0
##$ANGLE2= 0
##$ANGLE3= 0
##$PIC_ANZ= 2
##$PIC_PRJ= 0
##$PIC_CSC= 0
##$PIC_ZSL= 0

##$TYPK= <AXIS>
##$TYPNR= 4
##$TYPNAM= <xaxis>
##$PICNUMB= 3
##$SOFTCLIP= 0
##$DISABLE= 0
##$SHADOW= 0
##$PLANENR= 0x5
##$MODIFY= 0x1
##$SATURATION= 0
##$HUE= 0
##$INTENSITY= 0xff
##$PENCOL= 0x1
##$XORIGIN= 0
##$YORIGIN= 0
##$ZORIGIN= 0
##$XSCALE= 1
##$YSCALE= 1
##$ZSCALE= 1
##$XLEAST= -3.4028235e+38
##$YLEAST= 0
##$ZLEAST= 0
##$XHIGHEST= 3.4028235e+38
##$YHIGHEST= 1
##$ZHIGHEST= 0
##$ANGLE1= 0
##$ANGLE2= 0
##$ANGLE3= 0
##$AXDLBL= 0
##$AXLABL= 1
##$AXFLAG= 1
##$AXFORM= 1
##$AXLDIR= 1
##$AXGRFLAG= 0
##$AXSTRG= <ppm>
##$AXLTIC= 0.2
##$AXDTIC= 5
##$AXLIM1= 0
##$AXLIM2= 0
##$AXCELL= -4
##$AXGDIS= 0
##$AXGLEN= 0
##$AXLOOP= 0

##$TYPK= <PIC>
##$TYPNR= 1
##$TYPNAM= <filoff>
##$PICNUMB= 4
##$SOFTCLIP= 0
##$DISABLE= 0
##$SHADOW= 0
##$PLANENR= 0x1
##$MODIFY= 0x1
##$SATURATION= 0xff
##$HUE= 0x80
##$INTENSITY= 0xff
##$PENCOL= 0
##$XORIGIN= 0
##$YORIGIN= 1
##$ZORIGIN= 0
##$XSCALE= -0.0029305699
##$YSCALE= 1
##$ZSCALE= 1
##$XLEAST= 0
##$YLEAST= -3.4028235e+38
##$ZLEAST= 0
##$XHIGHEST= 2.1474836e+09
##$YHIGHEST= 3.4028235e+38
##$ZHIGHEST= 0
##$ANGLE1= 0
##$ANGLE2= 0
##$ANGLE3= 0
##$PIC_ANZ= 3
##$PIC_PRJ= 0
##$PIC_CSC= 0
##$PIC_ZSL= 0

##$TYPK= <PIC>
##$TYPNR= 1
##$TYPNAM= <data>
##$PICNUMB= 5
##$SOFTCLIP= 0x1
##$DISABLE= 0
##$SHADOW= 0
##$PLANENR= 0x1
##$MODIFY= 0x1
##$SATURATION= 0xff
##$HUE= 0x80
##$INTENSITY= 0xff
##$PENCOL= 0
##$XORIGIN= 0
##$YORIGIN= 0
##$ZORIGIN= 0
##$XSCALE= 1
##$YSCALE= 1
##$ZSCALE= 1
##$XLEAST= 0
##$YLEAST= 0
##$ZLEAST= 0
##$XHIGHEST= 2.1474836e+09
##$YHIGHEST= 14.3
##$ZHIGHEST= 0
##$ANGLE1= 0
##$ANGLE2= 0
##$ANGLE3= 0
##$PIC_ANZ= 3
##$PIC_PRJ= 0
##$PIC_CSC= 0
##$PIC_ZSL= 0

##$TYPK= <SPEC>
##$TYPNR= 2
##$TYPNAM= <spctrm>
##$PICNUMB= 5
##$SOFTCLIP= 0
##$DISABLE= 0
##$SHADOW= 0
##$PLANENR= 0x7
##$MODIFY= 0x1
##$SATURATION= 0xff
##$HUE= 0x80
##$INTENSITY= 0xff
##$PENCOL= 0
##$XORIGIN= 0
##$YORIGIN= 1
##$ZORIGIN= 0
##$XSCALE= 1
##$YSCALE= 3.3475686e-07
##$ZSCALE= 1
##$XLEAST= 0
##$YLEAST= 0
##$ZLEAST= 0
##$XHIGHEST= 0
##$YHIGHEST= 0
##$ZHIGHEST= 0
##$ANGLE1= 0
##$ANGLE2= 0
##$ANGLE3= 0
##$FILENAME= <1r>
##$D_TYPE= 0
##$INCREMENT= 1
##$S_OFFSET= 0
##$MARKER= 0
##$PROCESS= 0
##$INTEG= 0
##$STEPS= 0
##$SPFLAG= 0
##$SPCELL= 0
##$SP_SHUFFLE= 0
##$SCALFLG= 40
##$SPASSF= 0
##$SPASSW= 0

##$TYPK= <LINE>
##$TYPNR= 6
##$TYPNAM= <slabel>
##$PICNUMB= 5
##$SOFTCLIP= 0
##$DISABLE= 0
##$SHADOW= 0
##$PLANENR= 0x7
##$MODIFY= 0x1
##$SATURATION= 0xff
##$HUE= 0x80
##$INTENSITY= 0xff
##$PENCOL= 0
##$XORIGIN= 0
##$YORIGIN= 1
##$ZORIGIN= 0
##$XSCALE= 1
##$YSCALE= 3.3475686e-07
##$ZSCALE= 1
##$XLEAST= 0
##$YLEAST= 0
##$ZLEAST= 0
##$XHIGHEST= 0
##$YHIGHEST= 0
##$ZHIGHEST= 0
##$ANGLE1= 0
##$ANGLE2= 0
##$ANGLE3= 0
##$FILENAME= <1r>
##$LIDIMS= 2
##$LIMARK= 0
##$LIFILE= 0
##$LIFONT= 0
##$LIMKSI= 0
##$LIZCOO= 0
##$LICELL= 0
##$LISLNT= 0

##$TYPK= <SPEC>
##$TYPNR= 2
##$TYPNAM= <intgrl>
##$PICNUMB= 5
##$SOFTCLIP= 0
##$DISABLE= 0x1
##$SHADOW= 0
##$PLANENR= 0x6
##$MODIFY= 0x1
##$SATURATION= 0
##$HUE= 0x55
##$INTENSITY= 0xff
##$PENCOL= 0x4
##$XORIGIN= 0
##$YORIGIN= 1.5
##$ZORIGIN= 0
##$XSCALE= 1
##$YSCALE= 3.9478221e-09
##$ZSCALE= 1
##$XLEAST= 0
##$YLEAST= -3.4028235e+38
##$ZLEAST= 0
##$XHIGHEST= 0
##$YHIGHEST= 3.4028235e+38
##$ZHIGHEST= 0
##$ANGLE1= 0
##$ANGLE2= 0
##$ANGLE3= 0
##$FILENAME= <int>
##$D_TYPE= 0x1
##$INCREMENT= 1
##$S_OFFSET= 0
##$MARKER= 0
##$PROCESS= 0
##$INTEG= 0
##$STEPS= 0
##$SPFLAG= 0
##$SPCELL= 0
##$SP_SHUFFLE= 0
##$SCALFLG= 9
##$SPASSF= 0
##$SPASSW= 0

##$TYPK= <INTLBL>
##$TYPNR= 13
##$TYPNAM= <intlbl>
##$PICNUMB= 4
##$SOFTCLIP= 0
##$DISABLE= 0x1
##$SHADOW= 0
##$PLANENR= 0x6
##$MODIFY= 0x1
##$SATURATION= 0xff
##$HUE= 0x80
##$INTENSITY= 0xff
##$PENCOL= 0
##$XORIGIN= 0
##$YORIGIN= 0
##$ZORIGIN= 0
##$XSCALE= 1
##$YSCALE= 1
##$ZSCALE= 1
##$XLEAST= -3.4028235e+38
##$YLEAST= -2.5
##$ZLEAST= 0
##$XHIGHEST= 3.4028235e+38
##$YHIGHEST= 0
##$ZHIGHEST= 0
##$ANGLE1= 0
##$ANGLE2= 0
##$ANGLE3= 0
##$FILENAME= <int>
##$ILDIWI= 6
##$ILROTA= 0
##$ILCELL= -4
##$ILCONT= 0
##$ILSCAL= 0
##$ILINVL= 0.2
##$ILINSH= 0.5

##$TYPK= <PEAKLBL>
##$TYPNR= 12
##$TYPNAM= <peaklb>
##$PICNUMB= 4
##$SOFTCLIP= 0
##$DISABLE= 0
##$SHADOW= 0
##$PLANENR= 0x7
##$MODIFY= 0x1
##$SATURATION= 0xff
##$HUE= 0x80
##$INTENSITY= 0xff
##$PENCOL= 0
##$XORIGIN= 0
##$YORIGIN= 1
##$ZORIGIN= 0
##$XSCALE= 1
##$YSCALE= 1e-07
##$ZSCALE= 1
##$XLEAST= -3.4028235e+38
##$YLEAST= -10000000
##$ZLEAST= 0
##$XHIGHEST= 3.4028235e+38
##$YHIGHEST= 1.674e+08
##$ZHIGHEST= 0
##$ANGLE1= 0
##$ANGLE2= 0
##$ANGLE3= 0
##$FILENAME= <peaks>
##$PLROTA= 0
##$PLDIWI= 7
##$PLMARK= 0
##$PLSIGN= 0
##$PLOCHA= 0
##$PLSTRG= <ppm>
##$PLCELL= -4
##$PLOFFS= 0
##$PLSCAL= 0
##$PLDHEI= 1.43e+08
##$PLMSHI= 1751.6665
##$PLINVL= 2000000
##$PLINSH= 5000000
##$PLMINT= 0

##$TYPK= <PIC>
##$TYPNR= 1
##$TYPNAM= <tipic>
##$PICNUMB= 6
##$SOFTCLIP= 0x1
##$DISABLE= 0
##$SHADOW= 0
##$PLANENR= 0x1
##$MODIFY= 0x1
##$SATURATION= 0xff
##$HUE= 0x80
##$INTENSITY= 0xff
##$PENCOL= 0
##$XORIGIN= 0
##$YORIGIN= 195
##$ZORIGIN= 0
##$XSCALE= 10
##$YSCALE= 10
##$ZSCALE= 1
##$XLEAST= 0
##$YLEAST= 0
##$ZLEAST= 0
##$XHIGHEST= 20
##$YHIGHEST= 2.5
##$ZHIGHEST= 0
##$ANGLE1= 0
##$ANGLE2= 0
##$ANGLE3= 0
##$PIC_ANZ= 1
##$PIC_PRJ= 0
##$PIC_CSC= 0
##$PIC_ZSL= 0

##$TYPK= <TEXT>
##$TYPNR= 3
##$TYPNAM= <title>
##$PICNUMB= 6
##$SOFTCLIP= 0
##$DISABLE= 0
##$SHADOW= 0
##$PLANENR= 0x4
##$MODIFY= 0x1
##$SATURATION= 0xff
##$HUE= 0x80
##$INTENSITY= 0xff
##$PENCOL= 0
##$XORIGIN= 0
##$YORIGIN= 0
##$ZORIGIN= 0
##$XSCALE= 1
##$YSCALE= 1
##$ZSCALE= 1
##$XLEAST= 0
##$YLEAST= 0
##$ZLEAST= 0
##$XHIGHEST= 20
##$YHIGHEST= 2.5
##$ZHIGHEST= 0
##$ANGLE1= 0
##$ANGLE2= 0
##$ANGLE3= 0
##$FILENAME= <title>
##$TXMODE= 97
##$TXALLI= 5
##$TXFNST= 0
##$TXFNAL= 0
##$TXALFG= 0
##$TXSOSP= 33
##$TXFILE= 1
##$TXCELL= -4
##$TXSLNT= 0

##$TYPK= <PIC>
##$TYPNR= 1
##$TYPNAM= <parpic>
##$PICNUMB= 7
##$SOFTCLIP= 0x1
##$DISABLE= 0
##$SHADOW= 0
##$PLANENR= 0x4
##$MODIFY= 0x1
##$SATURATION= 0
##$HUE= 0
##$INTENSITY= 0
##$PENCOL= 0
##$XORIGIN= 220
##$YORIGIN= 200
##$ZORIGIN= 0
##$XSCALE= 10
##$YSCALE= 10
##$ZSCALE= 1
##$XLEAST= 0
##$YLEAST= -20
##$ZLEAST= 0
##$XHIGHEST= 5.4857144
##$YHIGHEST= 0
##$ZHIGHEST= 0
##$ANGLE1= 0
##$ANGLE2= 0
##$ANGLE3= 0
##$PIC_ANZ= 1
##$PIC_PRJ= 0
##$PIC_CSC= 0
##$PIC_ZSL= 0

##$TYPK= <TEXT>
##$TYPNR= 3
##$TYPNAM= <parmtr>
##$PICNUMB= 7
##$SOFTCLIP= 0
##$DISABLE= 0
##$SHADOW= 0
##$PLANENR= 0
##$MODIFY= 0
##$SATURATION= 0xff
##$HUE= 0x80
##$INTENSITY= 0xff
##$PENCOL= 0
##$XORIGIN= 0
##$YORIGIN= 0
##$ZORIGIN= 0
##$XSCALE= 1
##$YSCALE= 1
##$ZSCALE= 1
##$XLEAST= 0
##$YLEAST= -20
##$ZLEAST= 0
##$XHIGHEST= 5.4857144
##$YHIGHEST= 0
##$ZHIGHEST= 0
##$ANGLE1= 0
##$ANGLE2= 0
##$ANGLE3= 0
##$FILENAME= <parm.txt>
##$TXMODE= 0
##$TXALLI= 3
##$TXFNST= 0
##$TXFNAL= 0
##$TXALFG= 0
##$TXSOSP= 0
##$TXFILE= 1
##$TXCELL= -3.2
##$TXSLNT= 0
##END=
