# Supplementary material for: 3-(3-Azabicyclo[2, 2, 1]heptan-2-yl)-1,2,4-oxadiazoles as Novel Potent DPP-4 Inhibitors to Treat T2DM
Source: Pharmaceuticals (Basel). 2025 Apr 28;18(5):642. doi: 10.3390/ph18050642 (PMC12114571; doi:10.3390/ph18050642)
Supplement: Supplementary file 1 [file pharmaceuticals-18-00642-s001.zip › NMR/3b_NMR/14/pdata/1/title]

ULZ-555-1 DMSO-D6 Dsh 23_07_10-2/03 NMR 13C
