# Supplementary material for: 3-(3-Azabicyclo[2, 2, 1]heptan-2-yl)-1,2,4-oxadiazoles as Novel Potent DPP-4 Inhibitors to Treat T2DM
Source: Pharmaceuticals (Basel). 2025 Apr 28;18(5):642. doi: 10.3390/ph18050642 (PMC12114571; doi:10.3390/ph18050642)
Supplement: Supplementary file 1 [file pharmaceuticals-18-00642-s001.zip › NMR/5a,b_NMR/1/audita.txt]

##TITLE= Audit trail, XWIN-NMR		Version 3.5
##JCAMPDX= 5.01
##ORIGIN= Bruker BioSpin GmbH
##OWNER= nmr_user
$$ D:/data/Dsh/22_11_16-4/15/1/audita.txt
##AUDIT TRAIL=  $$ (NUMBER, WHEN, WHO, WHERE, WHAT)
(   1,<2022-11-16 15:36:51.63 +0100>,<nmr_user>,<CSPE-NMR1>,
      <created by zg, POWCHK disabled, PULCHK disabled
       configuration hash MD5:
       F6 A7 21 63 AF 82 C3 60 96 B0 3B 05 B8 C1 E0 21
       data hash MD5: 32K
       5E 7C 56 D5 6D 5F 36 E1 2C 2C 7D E3 C1 C1 89 FD>)
##END=

$$ hash MD5
$$ C6 88 1F AC CE ED 90 5F 5F 61 A6 2E 3C F3 0A 77
