# Supplementary material for: 3-(3-Azabicyclo[2, 2, 1]heptan-2-yl)-1,2,4-oxadiazoles as Novel Potent DPP-4 Inhibitors to Treat T2DM
Source: Pharmaceuticals (Basel). 2025 Apr 28;18(5):642. doi: 10.3390/ph18050642 (PMC12114571; doi:10.3390/ph18050642)
Supplement: Supplementary file 1 [file pharmaceuticals-18-00642-s001.zip › NMR/5a,b_NMR/1/pdata/1/auditp.txt]

##TITLE= Audit trail, XWIN-NMR		Version 3.5
##JCAMPDX= 5.01
##ORIGIN= Bruker BioSpin GmbH
##OWNER= nmr_user
$$ D:/data/Dsh/22_11_16-4/15/1/pdata/1/auditp.txt
##AUDIT TRAIL=  $$ (NUMBER, WHEN, WHO, WHERE, WHAT)
(   1,<2022-11-16 15:36:51.63 +0100>,<nmr_user>,<CSPE-NMR1>,
      <created by zg, POWCHK disabled, PULCHK disabled
       configuration hash MD5:
       F6 A7 21 63 AF 82 C3 60 96 B0 3B 05 B8 C1 E0 21
       data hash MD5: 32K
       5E 7C 56 D5 6D 5F 36 E1 2C 2C 7D E3 C1 C1 89 FD>)
(   2,<2022-11-16 15:36:55.70 +0100>,<nmr_user>,<CSPE-NMR1>,
      <Start of raw data processing
       efp LB = 0.05 FT_mod = 6 PKNL = 1 PHC0 = 22567.02 PHC1 = -253.5464 SI = 32K 
       data hash MD5: 32K
       09 3C 48 91 B9 32 C9 F0 54 3C 27 60 D5 A8 3D 83>)
(   3,<2022-11-16 15:36:56.57 +0100>,<nmr_user>,<CSPE-NMR1>,
      <apk 
       data hash MD5: 32K
       1C CE EC 69 61 C2 4D 67 14 EA A6 14 8D FC 97 8C>)
(   4,<2022-11-16 15:36:56.77 +0100>,<nmr_user>,<CSPE-NMR1>,
      <abs ABSG = 5 
       data hash MD5: 32K
       A6 4D 53 3B 94 00 E0 B4 D4 36 5D 50 0F 6D F7 A6>)
(   5,<2022-11-16 15:37:10.25 +0100>,<nmr_user>,<CSPE-NMR1>,
      <pk PHC0 = 1.45405 PHC1 = -1.9 
       data hash MD5: 32K
       9F E5 F0 8F 8B EC 9B C1 A3 2F C6 C5 37 1A 09 A6>)
(   6,<2022-11-16 15:37:11.84 +0100>,<nmr_user>,<CSPE-NMR1>,
      <abs ABSG = 5 
       data hash MD5: 32K
       29 FD 94 05 AE 7A A8 64 30 4D 11 CA 85 1E FD 5E>)
##END=

$$ hash MD5
$$ CE DB C0 C1 59 C1 46 11 C0 D9 95 CD 42 C7 F2 27
