# Supplementary material for: 3-(3-Azabicyclo[2, 2, 1]heptan-2-yl)-1,2,4-oxadiazoles as Novel Potent DPP-4 Inhibitors to Treat T2DM
Source: Pharmaceuticals (Basel). 2025 Apr 28;18(5):642. doi: 10.3390/ph18050642 (PMC12114571; doi:10.3390/ph18050642)
Supplement: Supplementary file 1 [file pharmaceuticals-18-00642-s001.zip › NMR/5a,b_NMR/1/pdata/1/intrng]

P 0
8.176722   7.831828
7.784160   7.367764
4.821019   4.525897
4.441776   4.083564
3.476495   3.194691
2.926207   2.644404
2.643703   2.310025
2.193659   0.882783
